# Supplementary material for: Sleep strengthens successor representations of learned sequences in humans
Source: PLoS Biol. 2026 Apr 7;24(4):e3003740. doi: 10.1371/journal.pbio.3003740 (PMC13095118; doi:10.1371/journal.pbio.3003740)
Supplement: S1 Data — (XLSX) [file pbio.3003740.s001.xlsx]

## Sheet: Fig1g
subID	pre-sleep performance (%)	post-sleep performance (%)
1	89.7959	100
2	95.9184	81.6327
3	65.3061	48.9796
4	83.6735	69.3878
5	93.8776	89.7959
6	75.5102	59.1837
7	83.6735	57.1429
8	91.8367	89.7959
9	95.9184	89.7959
10	93.8776	71.4286
11	61.2245	55.102
12	67.3469	18.3673
13	75.5102	57.1429
14	87.7551	71.4286
15	85.7143	81.6327
16	73.4694	75.5102
17	73.4694	71.4286
18	85.7143	83.6735
19	79.5918	81.6327
20	100	95.9184
21	100	95.9184
22	75.5102	79.5918
23	67.3469	61.2245
24	59.1837	69.3878
25	55.102	59.1837
26	100	87.7551

## Sheet: Fig3e
subID	representational shift (rho)
1	0.857143
2	-0.571429
3	0.392857
4	0.214286
5	0.821429
6	0.964286
7	-0.785714
8	0.0357143
9	0.214286
10	-0.821429
11	0.857143
12	0.964286
13	0.892857
14	0.607143
15	0.142857
16	-0.214286
17	-0.642857
18	0.392857
19	-0.178571
20	0.964286
21	0.142857
22	0.642857
23	0.928571
24	0.178571
25	0.428571
26	0.607143

## Sheet: FigS3d
layer label	within-category similarity minus between-category similarity (rho)
	Face	Body	Object	Scene	Word
conv1	0.0469745	0.0525186	0.017131	-0.0120619	0.150191
conv2	0.168858	0.03227	0.0413342	0.0842569	0.413069
conv3	0.261836	0.0132893	0.0308717	0.0940377	0.529587
conv4	0.280515	0.0300148	0.0363519	0.0997707	0.549679
conv5	0.316903	0.098854	0.0387118	0.116883	0.493349
fc6	0.384446	0.149412	0.0260248	0.151386	0.494718
fc7	0.254472	0.168782	0.0200545	0.137222	0.273829

## Sheet: FigS6a
subID	N1 sleep proportion (%)	N2 sleep proportion (%)	N3 sleep proportion (%)	REM sleep proportion (%)
1	11.4679	55.5046	23.8532	9.17431
2	14.2077	32.7869	27.3224	25.6831
3	27.9221	53.2468	18.8312	0
4	45.9459	54.0541	0	0
5	16.7598	27.3743	55.8659	0
6	12.1212	35.8586	37.8788	14.1414
7	26.087	44.9275	17.3913	11.5942
8	35.1485	36.6337	20.7921	7.42574
9	9.64467	47.7157	37.5635	5.07614
10	12.2995	62.0321	15.508	10.1604
11	6.45161	57.6613	23.7903	12.0968
12	26.4574	31.8386	39.0135	2.69058
13	57.4561	28.5088	0.877193	13.1579
14	17.1171	28.8288	35.5856	18.4685
15	9.04762	50.4762	21.4286	19.0476
16	100	0	0	0
17	30.5699	53.886	11.9171	3.62694
18	31.6129	34.1935	23.871	10.3226
19	11.2554	58.4416	22.5108	7.79221
20	17.0455	54.5455	25	3.40909
21	14.0271	48.8688	3.61991	33.4842
22	8.73362	31.441	28.3843	31.441
23	21.5909	60.2273	18.1818	0
24	10.628	26.57	55.0725	7.72947
25	46.7532	42.2078	11.039	0
26	15.528	33.5404	50.9317	0
