# Supplementary material for: Sleep strengthens successor representations of learned sequences in humans
Source: PLoS Biol. 2026 Apr 7;24(4):e3003740. doi: 10.1371/journal.pbio.3003740 (PMC13095118; doi:10.1371/journal.pbio.3003740)
Supplement: S1 Table — Note. Values exceeding more than three-scaled median absolute deviation (MAD) from the group median were highlighted in bold. (XLSX) [file pbio.3003740.s002.xlsx]

## Sheet: S1_Table
	Final learning block		Pre-sleep test
	sequence accuracy (%)	placement error (pixel)	sequence accuracy (%)	placement error (pixel)
Group Median ± MAD	79.5 ± 12.1	109.8 ± 22.9	79.5 ± 18.1	118.0 ± 23.2
participant04	28.5	190.8	36.7	232.4
participant12	79.5	244.8	79.5	186.1
participant23	22.4	288.2	26.5	265.5
participant24	36.7	129.8	42.8	139.1
